# Supplementary material for: Potential of Staphylea holocarpa Wood for Renewable Bioenergy
Source: Molecules. 2022 Dec 30;28(1):299. doi: 10.3390/molecules28010299 (PMC9822470; doi:10.3390/molecules28010299)
Supplement: Supplementary file 1 [file molecules-28-00299-s001.zip]

Archive with 1 entries (1 files):
- molecules-2099583-SI.pdf
